# Supplementary material for: Detection of advanced brain aging in schizophrenia and its structural underpinning by using normative brain age metrics
Source: Neuroimage Clin. 2022 Apr 6;34:103003. doi: 10.1016/j.nicl.2022.103003 (PMC9018160; doi:10.1016/j.nicl.2022.103003)
Supplement: Supplementary data 2 [file mmc2.xlsx]

## Sheet: Supplementary_Table_forROI
Parcellation for Gray Matter Volume		Parcellation for Gray Matter Cortical Thickness		Parcellation for White Matter Tract Bundles
Code	ROI Name	Code	ROI Name	Code	ROI Name
L_Sup_Fron_Gy	L superior frontal gyrus	L_Banks_STS	L banks of the superior temporal sulcus	AF_L	L arcuate fasciculus
R_Sup_Fron_Gy	R superior frontal gyrus	R_Banks_STS	R banks of the superior temporal sulcus	AF_R	R arcuate fasciculus
L_Mid_Fron_Gy	L middle frontal gyrus	L_Cau_Ant_Cing	L caudal anterior cingulate	SLF_I_L	L superior longitudinal fasciculus I
R_Mid_Fron_Gy	R middle frontal gyrus	R_Cau_Ant_Cing	R caudal anterior cingulate	SLF_I_R	R superior longitudinal fasciculus I
L_Inf_Fron_Gy	L inferior frontal gyrus	L_Cau_Mid_Fron	L caudal middle frontal	SLF_II_L	L superior longitudinal fasciculus II
R_Inf_Fron_Gy	R inferior frontal gyrus	R_Cau_Mid_Fron	R caudal middle frontal	SLF_II_R	R superior longitudinal fasciculus II
L_PrC_Gy	L precentral gyrus	L_Cuneus	L cuneus	SLF_III_L	L superior longitudinal fasciculus III
R_PrC_Gy	R precentral gyrus	R_Cuneus	R cuneus	SLF_III_R	R superior longitudinal fasciculus III
L_Mid_OrbFron_Gy	L middle orbitofrontal gyrus	L_Entorhinal	L entorhinal	FAT_L	L frontal aslant tract
R_Mid_OrbFron_Gy	R middle orbitofrontal gyrus	R_Entorhinal	R entorhinal	FAT_R	R frontal aslant tract
L_Lat_OrbFron_Gy	L lateral orbitofrontal gyrus	L_Fusiform	L Fusiform	PF_L	L perpendicular fasciculus
R_Lat_OrbFron_Gy	R lateral orbitofrontal gyrus	R_Fusiform	R Fusiform	PF_R	R perpendicular fasciculus
L_Gy_Rectus	L gyrus rectus	L_Inf_Parie	L inferior parietal	CGB_L	L cingulum of main body component
R_Gy_Rectus	R gyrus rectus	R_Inf_Parie	R inferior parietal	CGB_R	R cingulum of main body component
L_PoC_Gy	L postcentral gyrus	L_Inf_Temp_Gy	L inferior temporal gyrus	CGH_L	L cingulum of hippocampal component
R_PoC_Gy	R postcentral gyrus	R_Inf_Temp_Gy	R inferior temporal gyrus	CGH_R	R cingulum of hippocampal component
L_Sup_Parie_Gy	L superior parietal gyrus	L_Isthmus_Cing	L isthmus cingulate	FX_L	L fornix
R_Sup_Parie_Gy	R superior parietal gyrus	R_Isthmus_Cing	R isthmus cingulate	FX_R	R fornix
L_SupraMar_Gy	L supramarginal gyrus	L_Lat_Occi	L lateral occipital	ST_L	L stria terminalis
R_SupraMar_Gy	R supramarginal gyrus	R_Lat_Occi	R lateral occipital	ST_R	R stria terminalis
L_Angular_Gy	L angular gyrus	L_Lat_OrbFron	L lateral orbitofrontal	UF_L	L uncinate fasciculus
R_Angular_Gy	R angular gyrus	R_Lat_OrbFron	R lateral orbitofrontal	UF_R	R uncinate fasciculus
L_PreCuneus	L precuneus	L_Lingual	L lingual	IFOF_L	L inferior frontal occipital fasciculus
R_PreCuneus	R precuneus	R_Lingual	R lingual	IFOF_R	R inferior frontal occipital fasciculus
L_Sup_Occi_Gy	L superior occipital gyrus	L_Med_OrbFron	L medial orbitofrontal	ILF_L	L inferior longitudinal fasciculus
R_Sup_Occi_Gy	R superior occipital gyrus	R_Med_OrbFron	R medial orbitofrontal	ILF_R	R inferior longitudinal fasciculus
L_Mid_Occi_Gy	L middle occipital gyrus	L_Mid_Temp_Gy	L middle temporal gyrus	FS_PFC_L	L frontal-striatum of prefrontal cortex
R_Mid_Occi_Gy	R middle occipital gyrus	R_Mid_Temp_Gy	R middle temporal gyrus	FS_PFC_R	R frontal-striatum of prefrontal cortex
L_Inf_Occi_Gy	L inferior occipital gyrus	L_ParaHipp	L parahippocampal	FS_M_L	L frontal-striatum of motor cortex
R_Inf_Occi_Gy	R inferior occipital gyrus	R_ParaHipp	R parahippocampal	FS_M_R	R frontal-striatum of motor cortex
L_Cuneus	L cuneus	L_ParaCen	L paracentral	TR_PFC_L	L thalamic radiation of prefrontal cortex
R_Cuneus	R cuneus	R_ParaCen	R paracentral	TR_PFC_R	R thalamic radiation of prefrontal cortex
L_Sup_Temp_Gy	L superior temporal gyrus	L_Pars_Oper	L pars opercularis	TR_SM_L	L thalamic radiation of sensorimotor cortex
R_Sup_Temp_Gy	R superior temporal gyrus	R_Pars_Oper	R pars opercularis	TR_SM_R	R thalamic radiation of sensorimotor cortex
L_Mid_Temp_Gy	L middle temporal gyrus	L_Pars_Orb	L pars orbitalis	TR_aud_L	L thalamic radiation of auditory part
R_Mid_Temp_Gy	R middle temporal gyrus	R_Pars_Orb	R pars orbitalis	TR_aud_R	R thalamic radiation of auditory part
L_Inf_Temp_Gy	L inferior temporal gyrus	L_Pars_Tri	L pars triangularis	TR_opt_L	L thalamic radiation of optic part
R_Inf_Temp_Gy	R inferior temporal gyrus	R_Pars_Tri	R pars triangularis	TR_opt_R	R thalamic radiation of optic part
L_ParaHipp_Gy	L parahippocampal gyrus	L_PeriCal	L pericalcarine	CST_L	L corticospinal tract
R_ParaHipp_Gy	R parahippocampal gyrus	R_PeriCal	R pericalcarine	CST_R	R corticospinal tract
L_Lingual_Gy	L lingual gyrus	L_PostCen	L postcentral	CC_genu	corpus callosum of genu
R_Lingual_Gy	R lingual gyrus	R_PostCen	R postcentral	CC_SM	corpus callosum of sensorimotor cortex
L_Fusiform_Gy	L fusiform gyrus	L_Post_Cing	L posterior cingulate	CC_pariet	corpus callosum of parietal
R_Fusiform_Gy	R fusiform gyrus	R_Post_Cing	R posterior cingulate	CC_temp	corpus callosum of temporal
L_Insular_Cortex	L insular cortex	L_PreCen	L precentral	CC_splen	corpus callosum of splenium
R_Insular_Cortex	R insular cortex	R_PreCen	R precentral
L_Cing_Gy	L cingulate gyrus	L_PreCuneus	L precuneus
R_Cing_Gy	R cingulate gyrus	R_PreCuneus	R precuneus
L_Caudate	L caudate	L_Ros_Ant_Cing	L rostral anterior cingulate
R_Caudate	R caudate	R_Ros_Ant_Cing	R rostral anterior cingulate
L_Putamen	L putamen	L_Ros_Mid_Fron	L rostral middle frontal
R_Putamen	R putamen	R_Ros_Mid_Fron	R rostral middle frontal
L_Hipp	L hippocampus	L_Sup_Fron	L superior frontal
R_Hipp	R hippocampus	R_Sup_Fron	R superior frontal
BiLat_Cerebellum	bilateral cerebellum	L_Sup_Parie	L superior parietal
BiLat_Brainstem	bilateral brainstem	R_Sup_Parie	R superior parietal
		L_Sup_Temp_Gy	L superior temporal gyrus
		R_Sup_Temp_Gy	R superior temporal gyrus
		L_SupraMar	L supramarginal
		R_SupraMar	R supramarginal
		L_Fron_Pole	L frontal pole
		R_Fron_Pole	R frontal pole
		L_Temp_Pole	L temporal pole
		R_Temp_Pole	R temporal pole
		L_Trans_Temp	L transverse temporal
		R_Trans_Temp	R transverse temporal
		L_Insula	L insula
		R_Insula	R insula
References
Shattuck, David W., et al. "Construction of a 3D probabilistic atlas of human cortical structures." Neuroimage 39.3 (2008): 1064-1080.
Desikan, Rahul S., et al. "An automated labeling system for subdividing the human cerebral cortex on MRI scans into gyral based regions of interest." Neuroimage 31.3 (2006): 968-980.
Chen, Yu‐Jen, et al. "Automatic whole brain tract‐based analysis using predefined tracts in a diffusion spectrum imaging template and an accurate registration strategy." Human brain mapping 36.9 (2015): 3441-3458.
